# Supplementary material for: Trends in prevalence and mortality burden attributable to smoking, Brazil and federated units, 1990 and 2017
Source: Popul Health Metr. 2020 Sep 30;18(Suppl 1):24. doi: 10.1186/s12963-020-00215-2 (PMC7526090; doi:10.1186/s12963-020-00215-2)
Supplement: Supplementary file 1 — Additional file 1: Supplementary Table 1. Number of deaths and age-standardized mortality rate by causes of death attributable to smoking for 1990 and 2017, and percent change of the mortality rate of the mortality rates in the period between 1990 and 2017 for Brazil. Supplementary Table 2. Values of the decomposition analysis of the change in the number of deaths attributable to smoking from 1990 to 2017, presented in Fig. 7a, as being due to risk exposure, total population growth, and population aging, for both sexes. [file 12963_2020_215_MOESM1_ESM.xlsx]

## Sheet:  Supp 1
Number of deaths, age standardized mortality rate and percent change of rate by causes of death attributable to smoking. Brazil, 1990 and 2017.
CoD		1990				2017				% Change Rate	I.I. 95%
		Óbitos	I.I. 95%	Rate	I.I. 95%	Óbitos	I.I. 95%	Rate	I.I. 95%
A.2	Respiratory infections and tuberculosis	11287.7	(9436.6;13098.4)	13.1	(10.7;15.5)	13260.4	(9562.4;17176.6)	5.9	(4.3;7.7)	-54.5	(-46.1;-63.9)
A.2.1	Tuberculosis	2564.6	(2151.1;3029.9)	2.5	(2;2.9)	1060.1	(827.5;1306)	0.4	(0.3;0.6)	-81.8	(-79.1;-84.7)
A.2.2	Lower respiratory infections	8723.1	(6941.2;10502.6)	10.6	(8.3;12.9)	12200.3	(8467.2;16070.4)	5.5	(3.8;7.3)	-48.2	(-38.2;-59)
B.1	Neoplasms	28665.3	(26541.1;30855.4)	32.2	(29.8;34.6)	51020.8	(47856.8;54362.7)	22.6	(21.2;24.1)	-29.8	(-25.7;-33.7)
B.1.1	Lip and oral cavity cancer	1000.1	(815.9;1162.3)	1.1	(0.9;1.3)	1846.8	(1483.5;2182.9)	0.8	(0.6;0.9)	-27.3	(-21;-33.8)
B.1.10	Larynx cancer	1820.3	(1626.6;1989.7)	2	(1.7;2.1)	3072.7	(2584.7;3528.9)	1.3	(1.1;1.5)	-32.2	(-26.4;-38.3)
B.1.11	Tracheal, bronchus, and lung cancer	9778.5	(9292.2;10257.3)	11.1	(10.5;11.6)	20144	(19061;21224.1)	9	(8.5;9.4)	-18.9	(-14.7;-22.9)
B.1.14	Breast cancer	579.7	(391.5;781)	0.6	(0.4;0.8)	1016.5	(711.1;1334.2)	0.4	(0.3;0.6)	-28.5	(-16.3;-38.5)
B.1.15	Cervical cancer	2335.5	(1228.6;3517.2)	2.3	(1.2;3.6)	2139.7	(991.8;3567)	0.9	(0.4;1.5)	-60.8	(-53.5;-68.6)
B.1.18	Prostate cancer	704.9	(278.8;1242.5)	0.9	(0.4;1.6)	1138.4	(406.4;2041.1)	0.5	(0.2;0.9)	-42	(-14.9;-65.2)
B.1.2	Nasopharynx cancer	60.1	(42.1;77.3)	0.1	(0;0.1)	118.8	(78.7;160.2)	0.1	(0;0.1)	-16.9	(-6.1;-26.5)
B.1.20	Kidney cancer	236.1	(149.9;312)	0.3	(0.2;0.4)	701.9	(462.3;946.4)	0.3	(0.2;0.4)	17.1	(36.3;0.6)
B.1.21	Bladder cancer	848.2	(647.7;1016.8)	1	(0.8;1.3)	1337.9	(955;1725.4)	0.6	(0.4;0.8)	-41.2	(-33.5;-48.6)
B.1.28	Leukemia	1034.4	(601.9;1494.7)	1.1	(0.7;1.6)	1853.7	(1108.9;2680.8)	0.8	(0.5;1.2)	-27.3	(-13.7;-38.1)
B.1.3	Other pharynx cancer	949.3	(825;1053.8)	1	(0.9;1.1)	1880.4	(1610.5;2168.5)	0.8	(0.7;0.9)	-20	(-12.4;-26.3)
B.1.4	Esophageal cancer	2568.7	(2279.9;2820.6)	2.8	(2.5;3.1)	3874.2	(3358.7;4395.2)	1.7	(1.5;1.9)	-40.2	(-35.3;-44.9)
B.1.5	Stomach cancer	3266.5	(2580.9;3983.6)	3.8	(3;4.6)	3633.9	(2901.9;4360.7)	1.6	(1.3;1.9)	-57.3	(-52.8;-61.1)
B.1.6	Colon and rectum cancer	1281.3	(764.5;1726.6)	1.5	(0.9;2)	3192.4	(1974.5;4385.3)	1.4	(0.9;2)	-5.7	(8.4;-17.4)
B.1.7	Liver cancer	965.1	(519.4;1391.3)	1.1	(0.6;1.6)	2202.2	(1215.3;3224.4)	1	(0.5;1.4)	-11.5	(2.2;-22.4)
B.1.9	Pancreatic cancer	1236.7	(1058.9;1414.6)	1.4	(1.2;1.7)	2867.4	(2484.8;3282.3)	1.3	(1.1;1.5)	-11.3	(-1.4;-19.8)
B.11	Musculoskeletal disorders	44.4	(14.3;77)	0	(0;0.1)	48.6	(12;92.1)	0	(0;0)	-56.5	(-43.1;-72.2)
B.11.1	Rheumatoid arthritis	44.4	(14.3;77)	0	(0;0.1)	48.6	(12;92.1)	0	(0;0)	-56.5	(-43.1;-72.2)
B.2	Cardiovascular diseases	80390.5	(74709.9;85866.5)	88	(81.3;94.7)	60338.8	(54550.7;66181.9)	26.3	(23.8;28.9)	-70.1	(-66.5;-73.3)
B.2.2	Ischemic heart disease	48710.1	(45256.6;52103.1)	53.7	(49.5;57.8)	37493	(33400.4;41255.4)	16.3	(14.5;17.9)	-69.7	(-66;-73)
B.2.3	Stroke	29087.8	(26318;31815)	31.5	(28.5;34.6)	17784.6	(15423.9;20130.5)	7.8	(6.7;8.8)	-75.3	(-71.8;-78.4)
B.2.7	Atrial fibrillation and flutter	262	(176.6;362.3)	0.3	(0.2;0.5)	403.8	(259.2;553.1)	0.2	(0.1;0.3)	-44.5	(-32.5;-57.1)
B.2.8	Aortic aneurysm	2075.4	(1936;2201.8)	2.2	(2.1;2.4)	3764.8	(3304.5;4190.6)	1.6	(1.4;1.8)	-26.8	(-18.3;-35.5)
B.2.9	Peripheral artery disease	255.2	(114.2;451.1)	0.3	(0.1;0.6)	892.6	(436;1726.8)	0.4	(0.2;0.8)	27.4	(120;-45.2)
B.3	Chronic respiratory diseases	20610.9	(18664.3;22527.4)	27.5	(24.8;30.2)	28041.9	(25288;31083.1)	13	(11.7;14.5)	-52.6	(-48.7;-56)
B.3.1	Chronic obstructive pulmonary disease	20043.9	(18134.4;21920.4)	26.8	(24.2;29.5)	27702.7	(24973.7;30783.1)	12.9	(11.6;14.3)	-52	(-48.1;-55.4)
B.3.3	Asthma	567	(320.5;830.6)	0.7	(0.4;1)	339.2	(164.5;511.2)	0.2	(0.1;0.2)	-76.8	(-71;-82.7)
B.4	Digestive diseases	1913.2	(1657.7;2172.6)	2.2	(1.9;2.5)	1427.5	(1185.3;1657.3)	0.6	(0.5;0.7)	-71	(-66.7;-75.1)
B.4.2	Upper digestive system diseases	1679.7	(1434.5;1909.9)	1.9	(1.6;2.2)	1080.8	(886.6;1259)	0.5	(0.4;0.6)	-75	(-71.1;-78.5)
B.4.8	Gallbladder and biliary diseases	233.5	(173.9;297.1)	0.3	(0.2;0.3)	346.8	(236.1;472.2)	0.2	(0.1;0.2)	-42.3	(-31.2;-53.5)
B.5	Neurological disorders	6414.2	(4076.2;8684.2)	10.8	(6.8;14.9)	9155.7	(5329.6;13513.4)	4.4	(2.5;6.5)	-59.2	(-47.8;-70.4)
B.5.1	Alzheimer's disease and other dementias	6951.2	(4631.3;9244.4)	11.5	(7.5;15.5)	9754.2	(5792.5;14144.5)	4.7	(2.8;6.8)	-59.3	(-48.5;-69.9)
B.5.2	Parkinson's disease	-566.1	(-887.5;-297.1)	-0.8	(-1.2;-0.4)	-638.7	(-1079.6;-290.6)	-0.3	(-0.5;-0.1)	-60.6	(-48;-73.1)
B.5.4	Multiple sclerosis	29.1	(21.2;41.9)	0	(0;0)	40.2	(27.3;54.3)	0	(0;0)	-39.9	(-25.9;-62.4)
B.8	Diabetes and kidney diseases	2697.6	(2115.6;3441.9)	3.1	(2.4;4)	3817.4	(2815.7;5164.3)	1.7	(1.3;2.3)	-45.2	(-33.2;-57.4)
B.8.1	Diabetes mellitus	2697.6	(2115.6;3441.9)	3.1	(2.4;4)	3817.4	(2815.7;5164.3)	1.7	(1.3;2.3)	-45.2	(-33.2;-57.4)
C.1	Transport injuries	277.7	(197;367.5)	0.3	(0.2;0.4)	185.2	(130.3;247.6)	0.1	(0.1;0.1)	-72.1	(-69.2;-74.9)
C.1.1	Road injuries	256.1	(181;338.5)	0.3	(0.2;0.3)	171.4	(120.4;229.5)	0.1	(0.1;0.1)	-72	(-69.1;-74.8)
C.1.2	Other transport injuries	21.6	(15.9;27.6)	0	(0;0)	13.8	(10.1;17.9)	0	(0;0)	-73.1	(-69.1;-76.2)
C.2	Unintentional injuries	233.3	(165.3;309.5)	0.3	(0.2;0.5)	348.4	(237.3;486.2)	0.2	(0.1;0.2)	-50.7	(-38;-61.3)
C.2.1	Falls	222.2	(156.3;296.1)	0.3	(0.2;0.4)	338.5	(229.8;473.9)	0.2	(0.1;0.2)	-50.2	(-36.8;-61.1)
C.2.5	Exposure to mechanical forces	10.1	(7.5;13)	0	(0;0)	8.4	(6.2;10.9)	0	(0;0)	-65.5	(-60.5;-70.3)
C.2.7	Animal contact	1	(0.8;1.4)	0	(0;0)	1.5	(1;1.9)	0	(0;0)	-43.5	(-33.2;-57.2)
C.3	Self-harm and interpersonal violence	18.7	(13.2;24.3)	0	(0;0)	12.6	(9;16.6)	0	(0;0)	-71.2	(-65.8;-74.8)
C.3.2	Interpersonal violence	18.7	(13.2;24.3)	0	(0;0)	12.6	(9;16.6)	0	(0;0)	-71.2	(-65.8;-74.8)

## Sheet: Supp 2
Decomposition of deaths attributable to smoking for both sexes. Brazil, 1990 to 2017.
Location	Total	Change due to risk exposure	Change due to population growth	Change due to population ageing	Change due to factors not included in analysis
Brazil	0.0210554	-0.729212	0.822625	0.129594	-0.201977
Acre	0.653523	-0.98589	0.326196	1.39543	-0.0821771
Alagoas	0.0880042	-0.782412	0.942306	-0.0566426	-0.0153148
Amazonas	0.663349	-0.907518	0.301639	1.3679	-0.0985812
Amapa	1.61764	-1.35844	0.737316	2.19402	0.0449447
Bahia	0.192471	-0.75876	0.326629	0.589017	0.0355698
Ceara	0.287233	-0.777348	0.206416	0.812162	0.045819
Distrito Federal	0.376488	-0.766753	0.822625	0.906281	-0.58581
Espirito Santo	0.0481796	-0.814183	0.326196	0.811079	-0.275056
Goias	0.348901	-0.926117	0.942306	0.501522	-0.168833
Maranhao	0.0528583	-0.70443	0.301639	0.643298	-0.187682
Minas Gerais	-0.0561918	-0.747391	0.737316	0.187419	-0.23365
Mato Grosso do Sul	0.293412	-0.891628	0.326629	0.9624	-0.104006
Mato Grosso	0.631115	-0.950818	0.206416	1.57254	-0.197049
Para	0.542069	-0.882969	0.822625	0.64714	-0.0448155
Paraiba	0.0621704	-0.74929	0.326196	0.400223	0.0849946
Parana	-0.0435318	-0.756391	0.942306	0.00409054	-0.23364
Pernambuco	0.0872598	-0.767135	0.301639	0.525377	0.0274155
Piaui	0.141328	-0.77373	0.737316	0.240433	-0.062815
Rio de Janeiro	-0.208484	-0.626081	0.326629	0.38342	-0.292418
Rio Grande do Norte	0.347829	-0.863159	0.206416	0.807785	0.196807
Rondonia	0.453575	-0.701845	0.822625	0.779258	-0.44646
Roraima	1.15363	-1.23176	0.326196	2.46334	-0.403662
Rio Grande do Sul	-0.139695	-0.659597	0.942306	-0.188466	-0.233894
Santa Catarina	0.147399	-0.800492	0.301639	0.954571	-0.308335
Sergipe	0.350824	-0.8432	0.737316	0.425345	0.0313393
Sao Paulo	-0.0503345	-0.725441	0.326629	0.59958	-0.251206
Tocantins	0.474714	-0.828948	0.206416	1.26396	-0.166465
